# Supplementary material for: BioTEA: Containerized Methods of Analysis for Microarray-Based Transcriptomics Data
Source: Biology (Basel). 2022 Sep 13;11(9):1346. doi: 10.3390/biology11091346 (PMC9495986; doi:10.3390/biology11091346)
Supplement: Supplementary file 1 [file biology-11-01346-s001.zip]

Archive with 2 entries (2 files):
- bioTEA_run_options.yaml
- bioTEA_Supplementary.pdf
