# Supplementary material for: BioTEA: Containerized Methods of Analysis for Microarray-Based Transcriptomics Data
Source: Biology (Basel). 2022 Sep 13;11(9):1346. doi: 10.3390/biology11091346 (PMC9495986; doi:10.3390/biology11091346)
Supplement: Supplementary file 1 [file biology-11-01346-s001.zip › bioTEA_run_options.yaml]

# Options for GATTACA. Change what you need following the descriptions.
# The options have a type annotation beside them, showing the allowed
# types for that option. Using the wrong types will lead to errors.
# More info in the README.

## GENERAL - General options
general:
  # Print out small snippets of data before every analysis step?
  show_data_snippets: true # bool

  # Specify annotations to add to the data
  # If `true` is specified, will attempt to annotate with local annotations
  # suitable for human chips (both agilent or affymetrix).
  # If `false` is specified, no annotations are added.
  # Otherwise, pass here the name of the database on bioconductor you wish to
  # source the annotations from.
  annotation_database: true # bool OR str

  # PLOTS - Control plot size and extension
  plots:
    # Save PNG plots? By default saves PDF plots.
    save_png: false # bool

    # Plot width and height in inches.
    plot_width: 14 # int
    plot_height: 5 # int

    # PPI (pixel per inch) value for PNG plots
    png_resolution: 250 # int

    # If true, plots will be enumerated in the order they are created
    enumerate_plots: true # bool


## SWITCHES - Various switches to turn parts of the analysis on or off
switches:
  # Run the analysis, but don't save any output file. Useful to test the
  # analysis before committing.
  dryrun: false # bool
  # Should re-run normalization on the data? This is useful if the data was
  # not normalized beforehand.
  renormalize: false # bool
  # If the data comes from a RNA-seq experiment, it has to be converted to
  # continuous expression values with `voom` before running the DEA.
  # Set this to true if the input data is count data.
  convert_counts: false # bool
  # Run Differential gene expression detection with `limma`
  # This uses parametric tests to find DEGs.
  limma: true # bool
  # Run Differential gene expression detection with `rankproduct`
  # This uses non-parametric tests to find DEGs.
  rankproduct: true # bool


# DESIGN - Experimental design
design:
  # Define the experimental design.
  # The experimental design describes which samples are of which group, and if
  # any samples are paired (such as being from the same patient).
  # NOTE :: The groups themselves must NOT contain numbers (they would be
  #   interpreted as pairings). Sorry!
  # The order of the groups is the same as the order of the columns in the input
  # expression matrix.
  experimental_design: "(tumor*, normal*):45" # str

  # Select which experimental group pairs should be analysed.
  # Pass strings of the type "<group1>-<group2>" to see group1 vs group2
  # (group2 will be the reference).
  contrasts: ["tumor-normal"] # list of str

  # Specify from which batch each sample comes from. Used to correct the batch
  # effect on the data.
  # Set to `null` if all samples come from the same batch.
  batches: null # `null` or str

  # Specify any extra grouping variables. These are considered by limma when
  # running the analysis. Enter each variable as a experimental design string.
  # Set to `null` if there are no extra variables to account for.
  extra_limma_vars: null # `null` or nested strings
  # Example of extra variables:
  # extra_limma_vars:
  #   some_variable: "(high, low):2"
  #   another_var: "[fat, thin]:2"

  # Specify the colours that represent the unique groups in the experimental
  # design. Must cover all groups or more.
  group_colors: [
    "cornflowerblue", "firebrick3", "olivedrab3", "darkgoldenrod1", "purple",
    "magenta3"
    ] # list of str

  # Filters:
  filters:
    # Filter out (mark as non-differentially-expressed) any genes that have lower
    # log2 expression than this value. This value depends a lot on the experiment.
    # The readme has pointers on how to choose the correct value.
    log2_expression: 4 # num
    # Filter out any genes that have lower absolute Fold Change than this value.
    # Usually 0.5 or 1.
    fold_change: 0.5 # num
    # Minimum gene presence per group
    min_groupwise_presence: 0.8
